# Supplementary material for: The Identification and Characterization of the KNOX Gene Family as an Active Regulator of Leaf Development in Trifolium repens
Source: Genes (Basel). 2022 Oct 1;13(10):1778. doi: 10.3390/genes13101778 (PMC9601826; doi:10.3390/genes13101778)
Supplement: Supplementary file 1 [file genes-13-01778-s001.zip]

Archive with 2 entries (2 files):
- figues S1-S2.pptx
- Tables S1-S7-revised.xlsx
