# Supplementary material for: The Identification and Characterization of the KNOX Gene Family as an Active Regulator of Leaf Development in Trifolium repens
Source: Genes (Basel). 2022 Oct 1;13(10):1778. doi: 10.3390/genes13101778 (PMC9601826; doi:10.3390/genes13101778)
Supplement: Supplementary file 1 [file genes-13-01778-s001.zip › Tables S1-S7-revised.xlsx]

## Sheet: Table S1
Supplementary Table 1. RT-qPCR primers in Trifolium repens.
Gene	Gene ID	Forward primer (5'- 3')	Reverse primer (5'- 3')
TrKNOX1	chr5.jg1646.t1	CAAGGAAGAGCAAAACAGGG	TGCTCCAACCTTCAAGCAAT
TrKNOX4	chr4.jg7618.t1	CATCAACGGTGGAATACGGC	CTTGAAGGAGGCGAGGGTAG
TrKNOX5	chr1.jg2841.t1	TGAGGATGGAGGGATTGATA	TGCAGTTGAATGTATGTGGC
TrKNOX8	chr4.jg2912.t1	GGTGGAGGAGGAGGTGCTAA	TGGCTTTCACGCCCTATTTC
TrKNOX9	chr10.jg1505.t1	CATGGCTCATCCTCACTATCA	ATGGCTTCTTTCAAGGGTTT
TrKNOX10	chr12.jg2462.t1	AAGGTAGCATTGGCTGAATC	GACCATCGGCCATGTAGTGA
TrKNOX11	chr11.jg4376.t1	AAATCATGGCACATCCTCTT	GCTTCTTTGAATGGCTTTGT
TrKNOX13	chr1.jg5055.t1	ATCACGACCATCTATCAAACG	CCGATCCCTATTCATACCTC
TrKNOX15	chr1.jg7372.t1	AGCGGCGGAGGAAGGAGTTA	CAGGCGTGGCGATTCTCAAA
TrKNOX16	chr1.jg5003.t1	ACAATGTCGGATGATGAAGA	GAAGTAATGGACCAAGACCC
TrKNOX20	chr11.jg4105.t1	TGGGAGAAGGAAGTGGTGCG	GAGCGATCTTTCAGATTCAGTAGG
TrKNOX21	chr9.jg4282.t1	GCAACAATGTCCGACGATGA	GAATGTGACTGCCACCAAGC
Trβ-Actin	chr5.jg4748.t1	TTACAATGAATTGCGTGTTG	AGAGGACAGCCTGAATGG

## Sheet: Table S2
Supplementary Table 2. Cis-acting elements on the promoters of TrKNOX genes in Trifolium repens.
Gene name	Gene ID	Position start	Position termination	element
TrKNOX1	chr5.jg1646.t1	803	848	MeJA-responsiveness
		480	526	drought-inducibility
		600	649	circadian control
		221	267	light responsive element
		803	848	MeJA-responsiveness
		788	834	light responsive element
TrKNOX2	chr3.jg10199.t1	391	440	light responsive element
		392	438	light responsive element
		888	939	light responsive element
		121	166	MeJA-responsiveness
		402	451	defense and stress responsiveness
		981	1030	light responsive element
		830	876	light responsive element
		598	645	auxin-responsive element
		428	474	drought-inducibility
		392	438	abscisic acid responsiveness
		393	438	abscisic acid responsiveness
		826	871	abscisic acid responsiveness
		990	1037	gibberellin-responsive element
		894	943	wound-responsive element
		983	1032	light responsive element
		121	166	MeJA-responsiveness
		392	438	light responsive element
		825	871	light responsive element
TrKNOX3	chr15.jg975.t1	972	1021	light responsive element
		974	1023	light responsive element
		990	1040	light responsive element
		991	1039	light responsive element
		460	509	light responsive element
		461	507	light responsive element
		879	930	light responsive element
		191	243	light responsive element
		1117	1164	gibberellin-responsive element
		821	867	light responsive element
		1037	1083	light responsive element
		1052	1098	light responsive element
		789	836	gibberellin-responsive element
		55	100	abscisic acid responsiveness
		459	508	abscisic acid responsiveness
		461	507	abscisic acid responsiveness
		462	507	abscisic acid responsiveness
		446	492	drought-inducibility
		1095	1141	drought-inducibility
		256	304	cell cycle regulation
		885	934	wound-responsive element
		974	1023	light responsive element
		55	101	light responsive element
		461	507	light responsive element
TrKNOX4	chr4.jg7618.t1	178	223	MeJA-responsiveness
		311	356	MeJA-responsiveness
		352	398	light responsive element
		263	310	gibberellin-responsive element
		179	225	light responsive element
		352	398	light responsive element
		180	225	abscisic acid responsiveness
		352	398	abscisic acid responsiveness
		353	398	abscisic acid responsiveness
		178	223	MeJA-responsiveness
		311	356	MeJA-responsiveness
		65	111	auxin-responsive element
TrKNOX5	chr1.jg2841.t1	48	97	salicylic acid responsiveness
		20	66	light responsive element
		338	384	drought-inducibility
TrKNOX6	chr8.jg5547.t1	39	87	light responsive element
		40	86	light responsive element
		-18	27	MeJA-responsiveness
		368	413	MeJA-responsiveness
		804	853	light responsive element
		809	856	gibberellin-responsive element
		290	337	gibberellin-responsive element
		843	891	wound-responsive element
		655	703	light responsive element
		41	86	abscisic acid responsiveness
		-18	27	MeJA-responsiveness
		368	413	MeJA-responsiveness
TrKNOX7	chr9.jg1297.t1	1196	1242	light responsive element
		1211	1257	light responsive element
		1276	1323	gibberellin-responsive element
		980	1026	light responsive element
		200	246	auxin-responsive element
		212	258	auxin-responsive element
		1131	1180	light responsive element
		1133	1182	light responsive element
		1149	1199	light responsive element
		1150	1198	light responsive element
		544	593	light responsive element
		545	591	light responsive element
		1038	1089	light responsive element
		61	107	light responsive element
		545	591	light responsive element
		1044	1093	wound-responsive element
		1133	1182	light responsive element
		61	106	abscisic acid responsiveness
		543	592	abscisic acid responsiveness
		545	591	abscisic acid responsiveness
		546	591	abscisic acid responsiveness
		948	995	gibberellin-responsive element
		268	316	cell cycle regulation
		530	576	drought-inducibility
		602	648	drought-inducibility
		1254	1300	drought-inducibility
TrKNOX8	chr4.jg2912.t1	583	631	light responsive element
		771	819	wound-responsive element
		732	781	light responsive element
		737	784	gibberellin-responsive element
		218	265	gibberellin-responsive element
		485	534	salicylic acid responsiveness
TrKNOX9	chr10.jg1505.t1	1069	1118	wound-responsive element
		199	246	light responsive element
		698	745	light responsive element
		917	967	light responsive element
		412	458	drought-inducibility
		498	544	drought-inducibility
		985	1031	drought-inducibility
		296	343	light responsive element
		995	1041	light responsive element
		713	762	salicylic acid responsiveness
		419	466	gibberellin-responsive element
		649	695	light responsive element
		915	964	light responsive element
		917	966	light responsive element
TrKNOX10	chr12.jg2462.t1	287	334	gibberellin-responsive element
		578	628	salicylic acid responsiveness
		351	397	light responsive element
		688	736	light responsive element
		797	846	light responsive element
TrKNOX11	chr11.jg4376.t1	812	857	MeJA-responsiveness
		489	535	drought-inducibility
		609	658	circadian control
		230	276	light responsive element
		812	857	MeJA-responsiveness
		62	108	light responsive element
		797	843	light responsive element
TrKNOX12	chr8.jg3024.t1	335	381	light responsive element
		-18	29	gibberellin-responsive element
		53	102	salicylic acid responsiveness
		38	85	light responsive element
		257	307	light responsive element
		409	458	wound-responsive element
		325	371	drought-inducibility
		255	304	light responsive element
		257	306	light responsive element
TrKNOX13	chr1.jg5055.t1	462	507	MeJA-responsiveness
		744	790	light responsive element
		116	161	abscisic acid responsiveness
		192	237	abscisic acid responsiveness
		745	790	abscisic acid responsiveness
		258	306	light responsive element
		792	838	light responsive element
		865	912	gibberellin-responsive element
		905	952	gibberellin-responsive element
		807	857	light responsive element
		-7	39	light responsive element
		115	161	light responsive element
		191	237	light responsive element
		900	949	light responsive element
		185	231	auxin-responsive element
		462	507	MeJA-responsiveness
		392	442	light responsive element
TrKNOX14	chr6.jg1763.t1	780	830	light responsive element
		764	813	light responsive element
		519	565	drought-inducibility
		183	228	abscisic acid responsiveness
		355	401	abscisic acid responsiveness
		356	401	abscisic acid responsiveness
		181	226	MeJA-responsiveness
		314	359	MeJA-responsiveness
		857	902	MeJA-responsiveness
		355	401	light responsive element
		182	228	light responsive element
		355	401	light responsive element
		762	811	light responsive element
		181	226	MeJA-responsiveness
		314	359	MeJA-responsiveness
		857	902	MeJA-responsiveness
		68	114	auxin-responsive element
		842	888	light responsive element
		266	313	gibberellin-responsive element
		443	490	gibberellin-responsive element
		585	634	salicylic acid responsiveness
		692	741	salicylic acid responsiveness
TrKNOX15	chr1.jg7372.t1	978	1027	light responsive element
		399	448	defense and stress responsiveness
		118	163	MeJA-responsiveness
		885	936	light responsive element
		388	437	light responsive element
		389	435	light responsive element
		827	873	light responsive element
		595	642	auxin-responsive element
		987	1034	gibberellin-responsive element
		387	436	abscisic acid responsiveness
		389	435	abscisic acid responsiveness
		390	435	abscisic acid responsiveness
		823	868	abscisic acid responsiveness
		425	471	drought-inducibility
		980	1029	light responsive element
		891	940	wound-responsive element
		389	435	light responsive element
		822	868	light responsive element
		118	163	MeJA-responsiveness
TrKNOX16	chr1.jg5003.t1	509	556	auxin-responsive element
		239	284	MeJA-responsiveness
		557	602	MeJA-responsiveness
		707	756	light responsive element
		56	102	drought-inducibility
		714	760	drought-inducibility
		705	754	light responsive element
		307	356	abscisic acid responsiveness
		239	284	MeJA-responsiveness
		557	602	MeJA-responsiveness
TrKNOX17	chr1.jg696.t1	342	388	light responsive element
		679	727	light responsive element
		569	619	salicylic acid responsiveness
		278	325	gibberellin-responsive element
TrKNOX18	chr3.jg10469.t1	799	846	gibberellin-responsive element
		839	886	gibberellin-responsive element
		834	883	light responsive element
		462	507	MeJA-responsiveness
		741	791	light responsive element
		-7	39	light responsive element
		115	161	light responsive element
		392	442	light responsive element
		678	724	light responsive element
		462	507	MeJA-responsiveness
		116	161	abscisic acid responsiveness
		679	724	abscisic acid responsiveness
		258	306	light responsive element
TrKNOX19	chr14.jg1682.t1	118	167	defense and stress responsiveness
		332	379	gibberellin-responsive element
		231	279	light responsive element
TrKNOX20	chr11.jg4105.t1	236	281	MeJA-responsiveness
		554	599	MeJA-responsiveness
		506	553	auxin-responsive element
		304	353	abscisic acid responsiveness
		702	751	light responsive element
		236	281	MeJA-responsiveness
		554	599	MeJA-responsiveness
		711	757	drought-inducibility
		704	753	light responsive element
TrKNOX21	chr9.jg4282.t1	799	846	gibberellin-responsive element
		660	706	low-temperature responsiveness
		740	786	light responsive element
		98	143	MeJA-responsiveness
		393	438	MeJA-responsiveness
		852	902	light responsive element
		741	791	light responsive element
		98	143	MeJA-responsiveness
		393	438	MeJA-responsiveness
		101	148	gibberellin-responsive element
		347	394	gibberellin-responsive element
		431	477	drought-inducibility

## Sheet: Table S3
Supplementary Table 3. Analysis of conserved motifs of TrKNOX protein in Trifolium repens.
name	Best possible match	E-value	Width	sequence logo
motif1	ATSVLKDWWQSHYKWPYPTEEDKARLVZETGLDLKQINNWFINQRKRNWK	2.9e-671	50
motif2	KAKIAAHPLYEQLLSAHVDCLKVGTPVDQLPRJDAQLQZSQNVVRKYSSS	1.4e-387	50
motif3	SLMERVDQELKHELKRKYKSYJVDJREEILKKRKAGKLPKD	1.0e-360	41
motif4	LDHFMEAYCLLLCKYKEZLQQPVREAAMF	7.2e-281	29
motif5	AVMACWEIEQSLQSLTGVSPGEGTGATMSDDEDEQVDSDAN	1.1e-140	41
motif6	EDMGFGPLVPTESER	1.4e-61	15
motif7	LKRIETQLNALCTGTSQANSSDYKNEETD	2e-40	29
motif8	SNPSSSTVLKSKRKR	1.3e-39	15
motif9	GEQSSGQWLSTPILHRQQLFVIDBIPT	2.6e-36	27
motif10	MAYHNQHLSQELPPD	8.2e-18	15

## Sheet: Table S4
Supplementary Table 4. Specific location information of TrKNOX genes on chromosome.
TrKNOX gene Name	Gene ID	Locatioan
TrKNOX1	chr5.jg1646.t1	chr5O: 11614835 11619290
TrKNOX2	chr3.jg10199.t1	chr3O: 67313203 67316308
TrKNOX3	chr15.jg975.t1	chr7P: 6539786 6542958
TrKNOX4	chr4.jg7618.t1	chr4O: 53904659 53908252
TrKNOX5	chr1.jg2841.t1	chr1O: 20775769 20777421
TrKNOX6	chr8.jg5547.t1	chr8O: 39118933 39126365
TrKNOX7	chr9.jg1297.t1	chr1P: 9020711 9023977
TrKNOX8	chr4.jg2912.t1	chr4O: 21492740 21496758
TrKNOX9	chr10.jg1505.t1	chr2P: 10389805 10399764
TrKNOX10	chr12.jg2462.t1	chr4P: 16718796 16725906
TrKNOX11	chr11.jg4376.t1	chr3P: 28976562 28980423
TrKNOX12	chr8.jg3024.t1	chr8O: 22188533 22190451
TrKNOX13	chr1.jg5055.t1	chr1O: 36074469 36080456
TrKNOX14	chr6.jg1763.t1	chr6O: 12196051 12207795
TrKNOX15	chr1.jg7372.t1	chr1O: 51849869 51852786
TrKNOX16	chr1.jg5003.t1	chr1O: 35748177 35754223
TrKNOX17	chr1.jg696.t1	chr1O: 5322653 5327245
TrKNOX18	chr3.jg10469.t1	chr3O: 69204902 69210726
TrKNOX19	chr14.jg1682.t1	chr6P: 11480978 11483681
TrKNOX20	chr11.jg4105.t1	chr3P: 26916036 26923093
TrKNOX21	chr9.jg4282.t1	chr1P: 28903219 28908849

## Sheet: Table S5
Supplementary Table 5. The interaction information of the PPI network for TrKNOX5 protein.
node1	node2	neighborhood_on_chromosome	gene_fusion	phylogenetic_cooccurrence	homology	coexpression	experimentally_determined_interaction	database_annotated	automated_textmining	combined_score
chr1.jg2307	TrKNOX5	0	0	0	0	0	0	0	0.696	0.696
chr1.jg2307	chr1.jg1030	0	0	0	0	0	0	0	0.91	0.91
chr1.jg2307	chr2.jg1045	0	0	0	0	0	0	0	0.9	0.9
chr2.jg1045	TrKNOX5	0	0	0	0	0	0	0	0.637	0.637
chr2.jg1045	chr1.jg1030	0	0	0	0	0	0	0	0.874	0.874
chr2.jg1045	chr1.jg2307	0	0	0	0	0	0	0	0.9	0.9
chr16.jg4646	TrKNOX5	0	0	0	0	0	0	0	0.722	0.722
chr16.jg4646	TrKNOX10	0	0	0	0.573	0	0.76	0	0.76	0.836
chr16.jg4646	TrKNOX7	0	0	0	0.566	0.112	0.5	0	0.685	0.671
TrKNOX10	TrKNOX5	0	0	0	0	0.086	0	0	0.797	0.806
TrKNOX10	chr16.jg4646	0	0	0	0.573	0	0.76	0	0.76	0.836
TrKNOX7	TrKNOX5	0	0	0	0	0	0	0	0.639	0.639
TrKNOX7	chr16.jg4646	0	0	0	0.566	0.112	0.5	0	0.685	0.671
TrKNOX5	chr2.jg1045	0	0	0	0	0	0	0	0.637	0.637
TrKNOX5	TrKNOX7	0	0	0	0	0	0	0	0.639	0.639
TrKNOX5	chr12.jg5915	0	0	0	0	0	0	0	0.64	0.64
TrKNOX5	chr1.jg1030	0	0	0	0	0	0	0	0.68	0.68
TrKNOX5	chr1.jg2307	0	0	0	0	0	0	0	0.696	0.696
TrKNOX5	chr16.jg4646	0	0	0	0	0	0	0	0.722	0.722
TrKNOX5	TrKNOX10	0	0	0	0	0.086	0	0	0.797	0.806
chr12.jg5915	TrKNOX5	0	0	0	0	0	0	0	0.64	0.64
chr1.jg1030	TrKNOX5	0	0	0	0	0	0	0	0.68	0.68
chr1.jg1030	chr2.jg1045	0	0	0	0	0	0	0	0.874	0.874
chr1.jg1030	chr1.jg2307	0	0	0	0	0	0	0	0.91	0.91
chr3.jg10205	TrKNOX5	0	0	0	0	0	0	0	0.583	0.583
chr3.jg10205	chr5.jg1092	0	0	0	0	0	0	0	0.584	0.584
TrKNOX2	chr9.jg972	0	0	0	0	0	0	0	0.407	0.407
TrKNOX2	chr4.jg122	0	0	0	0	0	0.119	0.468	0.054	0.517
TrKNOX2	TrKNOX5	0	0	0	0	0	0	0	0.561	0.561
TrKNOX2	chr16.jg1794	0	0	0	0	0	0.057	0	0.615	0.621
chr4.jg122	TrKNOX2	0	0	0	0	0	0.119	0.468	0.054	0.517
chr4.jg122	TrKNOX5	0	0	0	0	0	0.119	0.468	0.054	0.517
chr4.jg122	TrKNOX21	0	0	0	0	0	0.119	0.468	0.054	0.517
chr16.jg1794	TrKNOX2	0	0	0	0	0	0.057	0	0.615	0.621
chr16.jg1794	TrKNOX5	0	0	0	0	0	0.057	0	0.781	0.784
chr16.jg1794	chr5.jg1092	0	0	0	0	0	0	0	0.662	0.662
TrKNOX21	TrKNOX5	0	0	0	0	0	0	0	0.497	0.497
TrKNOX21	chr4.jg122	0	0	0	0	0	0.119	0.468	0.054	0.517
chr13.jg1124	TrKNOX5	0	0	0	0	0	0	0	0.665	0.665
TrKNOX5	chr9.jg972	0	0	0	0	0	0	0	0.634	0.634
TrKNOX5	chr3.jg10205	0	0	0	0	0	0	0	0.583	0.583
TrKNOX5	TrKNOX2	0	0	0	0	0	0	0	0.561	0.561
TrKNOX5	TrKNOX21	0	0	0	0	0	0	0	0.497	0.497
TrKNOX5	chr4.jg122	0	0	0	0	0	0.119	0.468	0.054	0.517
TrKNOX5	chr5.jg1092	0	0	0	0	0	0	0	0.627	0.627
TrKNOX5	chr12.jg7796	0	0	0	0	0	0	0	0.634	0.634
TrKNOX5	chr8.jg1620	0	0	0	0	0	0	0	0.665	0.665
TrKNOX5	chr16.jg1794	0	0	0	0	0	0.057	0	0.781	0.784
chr12.jg7796	chr9.jg972	0	0	0	0	0	0	0	0.634	0.634
chr12.jg7796	TrKNOX5	0	0	0	0	0	0	0	0.634	0.634
chr9.jg972	TrKNOX2	0	0	0	0	0	0	0	0.407	0.407
chr9.jg972	TrKNOX5	0	0	0	0	0	0	0	0.634	0.634
chr9.jg972	chr12.jg7796	0	0	0	0	0	0	0	0.634	0.634
chr9.jg972	chr5.jg1092	0	0	0	0	0.046	0	0	0.921	0.921
chr5.jg1092	chr9.jg972	0	0	0	0	0.046	0	0	0.921	0.921
chr5.jg1092	chr3.jg10205	0	0	0	0	0	0	0	0.584	0.584
chr5.jg1092	TrKNOX5	0	0	0	0	0	0	0	0.627	0.627
chr5.jg1092	chr16.jg1794	0	0	0	0	0	0	0	0.662	0.662
Supplementary Table 5. Ranking information of the PPI network for TrKNOX5 protein by Betweenness analysis.
Ranking	Protein ID	Betweenness
1	TrKNOX5	Betweenness: 235.33333
2	chr9.jg972	Betweenness: 2.6666667
3	TrKNOX2	Betweenness: 2.6666667
4	chr5.jg1092	Betweenness: 2.6666667
5	chr4.jg122	Betweenness: 1.0
6	chr16.jg4646	Betweenness: 1.0
7	chr16.jg1794	Betweenness: 0.6666667
8	chr8.jg1620	Betweenness: 0.0
9	chr12.jg7796	Betweenness: 0.0
10	chr13.jg1124	Betweenness: 0.0
11	TrKNOX21	Betweenness: 0.0
12	chr3.jg10205	Betweenness: 0.0
13	chr12.jg5915	Betweenness: 0.0
14	TrKNOX7	Betweenness: 0.0
15	TrKNOX10	Betweenness: 0.0
16	chr2.jg1045	Betweenness: 0.0
17	chr1.jg1030	Betweenness: 0.0
18	chr1.jg2307	Betweenness: 0.0

## Sheet: Table S6
Supplementary Table 6. The interaction information of the PPI network for TrKNOX9 protein.
node1	node2	neighborhood_on_chromosome	gene_fusion	phylogenetic_cooccurrence	homology	coexpression	experimentally_determined_interaction	database_annotated	automated_textmining	combined_score
chr13.jg4900	TrKNOX9	0	0	0	0	0.079	0	0	0.891	0.895
chr13.jg4900	chr5.jg1092	0	0	0	0	0	0	0	0.637	0.637
chr13.jg4900	chr4.jg8359	0	0	0	0	0.042	0	0	0.587	0.587
chr13.jg4900	chr12.jg649	0	0	0	0	0.042	0	0	0.592	0.592
chr13.jg4900	chr6.jg2729	0	0	0	0	0	0	0	0.638	0.638
chr13.jg4900	chr11.jg3272	0	0	0	0	0.055	0	0	0.639	0.644
chr13.jg4900	chr16.jg4646	0	0	0	0	0.042	0.443	0	0.416	0.661
chr1.jg2620	TrKNOX9	0	0	0	0.57	0	0.937	0	0.43	0.947
chr4.jg8359	TrKNOX9	0	0	0	0.576	0	0.961	0	0.713	0.972
chr4.jg8359	chr5.jg1092	0	0	0	0	0	0	0	0.656	0.656
chr4.jg8359	chr13.jg4900	0	0	0	0	0.042	0	0	0.587	0.587
chr4.jg8359	chr16.jg4646	0	0	0	0.802	0.118	0.443	0	0.804	0.568
chr4.jg8359	chr11.jg3272	0	0	0	0	0	0	0	0.49	0.489
chr16.jg4646	TrKNOX9	0	0	0	0.577	0	0.76	0	0.547	0.813
chr16.jg4646	chr13.jg4900	0	0	0	0	0.042	0.443	0	0.416	0.661
chr16.jg4646	chr4.jg8359	0	0	0	0.802	0.118	0.443	0	0.804	0.568
chr6.jg2729	TrKNOX9	0	0	0	0	0.049	0	0	0.9	0.9
chr6.jg2729	chr5.jg1092	0	0	0	0	0	0	0	0.707	0.707
chr6.jg2729	chr13.jg4900	0	0	0	0	0	0	0	0.638	0.638
chr6.jg2729	chr11.jg3272	0	0	0	0.919	0.057	0.5	0	0.966	0.546
chr11.jg3272	TrKNOX9	0	0	0	0	0.119	0	0	0.875	0.885
chr11.jg3272	chr5.jg1092	0	0	0	0	0.057	0	0	0.701	0.706
chr11.jg3272	chr13.jg4900	0	0	0	0	0.055	0	0	0.639	0.644
chr11.jg3272	chr6.jg2729	0	0	0	0.919	0.057	0.5	0	0.966	0.546
chr11.jg3272	chr12.jg3867	0	0	0	0	0	0	0	0.43	0.43
chr11.jg3272	chr4.jg8359	0	0	0	0	0	0	0	0.49	0.489
chr12.jg649	TrKNOX9	0	0	0	0.58	0.059	0.823	0	0.863	0.888
chr12.jg649	chr5.jg1092	0	0	0	0	0	0	0	0.596	0.596
chr12.jg649	chr13.jg4900	0	0	0	0	0.042	0	0	0.592	0.592
chr12.jg3867	TrKNOX9	0	0	0	0	0	0.597	0	0.58	0.823
chr12.jg3867	chr5.jg1092	0	0	0	0	0	0	0	0.809	0.809
chr12.jg3867	chr11.jg3272	0	0	0	0	0	0	0	0.43	0.43
TrKNOX9	chr16.jg4646	0	0	0	0.577	0	0.76	0	0.547	0.813
TrKNOX9	chr12.jg3867	0	0	0	0	0	0.597	0	0.58	0.823
TrKNOX9	chr11.jg3272	0	0	0	0	0.119	0	0	0.875	0.885
TrKNOX9	chr12.jg649	0	0	0	0.58	0.059	0.823	0	0.863	0.888
TrKNOX9	chr13.jg4900	0	0	0	0	0.079	0	0	0.891	0.895
TrKNOX9	chr6.jg2729	0	0	0	0	0.049	0	0	0.9	0.9
TrKNOX9	chr1.jg2620	0	0	0	0.57	0	0.937	0	0.43	0.947
TrKNOX9	chr5.jg1092	0	0	0	0	0.062	0	0	0.96	0.96
TrKNOX9	chr4.jg8359	0	0	0	0.576	0	0.961	0	0.713	0.972
chr5.jg1092	TrKNOX9	0	0	0	0	0.062	0	0	0.96	0.96
chr5.jg1092	chr12.jg649	0	0	0	0	0	0	0	0.596	0.596
chr5.jg1092	chr13.jg4900	0	0	0	0	0	0	0	0.637	0.637
chr5.jg1092	chr4.jg8359	0	0	0	0	0	0	0	0.656	0.656
chr5.jg1092	chr11.jg3272	0	0	0	0	0.057	0	0	0.701	0.706
chr5.jg1092	chr6.jg2729	0	0	0	0	0	0	0	0.707	0.707
chr5.jg1092	chr12.jg3867	0	0	0	0	0	0	0	0.809	0.809
TrKNOX9	chr1.jg734	0	0	0	0	0	0.812	0	0.201	0.843
TrKNOX9	TrKNOX16	0	0	0	0	0	0.819	0	0.32	0.872
TrKNOX9	chr7.jg5726	0	0	0	0	0	0.775	0	0	0.775
TrKNOX9	chr1.jg5842	0	0	0	0	0	0.775	0	0	0.775
TrKNOX9	chr16.jg5843	0	0	0	0	0	0.815	0	0.234	0.852
TrKNOX9	chr6.jg574	0	0	0	0	0	0.834	0	0.336	0.885
chr1.jg2620	TrKNOX16	0	0	0	0.387	0	0.836	0	0.329	0.866
chr1.jg734	TrKNOX9	0	0	0	0	0	0.812	0	0.201	0.843
chr1.jg734	TrKNOX16	0	0	0	0	0	0.836	0	0.329	0.885
chr1.jg734	chr6.jg574	0	0	0	0	0.257	0	0	0.405	0.539
chr12.jg3867	TrKNOX9	0	0	0	0	0	0.775	0	0.222	0.817
TrKNOX16	TrKNOX9	0	0	0	0	0	0.819	0	0.32	0.872
TrKNOX16	chr1.jg2620	0	0	0	0.387	0	0.836	0	0.329	0.866
TrKNOX16	chr1.jg734	0	0	0	0	0	0.836	0	0.329	0.885
TrKNOX16	chr16.jg5843	0	0	0	0	0	0.836	0	0.428	0.902
chr7.jg5726	TrKNOX9	0	0	0	0	0	0.775	0	0	0.775
chr7.jg5726	chr16.jg5843	0	0	0	0	0	0.819	0	0	0.819
chr7.jg5726	chr6.jg574	0	0	0	0	0	0.837	0	0.375	0.894
chr1.jg5842	TrKNOX9	0	0	0	0	0	0.775	0	0	0.775
chr1.jg5842	chr16.jg5843	0	0	0	0	0	0.819	0	0	0.819
chr1.jg5842	chr6.jg574	0	0	0	0	0	0.837	0	0.375	0.894
chr16.jg5843	TrKNOX9	0	0	0	0	0	0.815	0	0.234	0.852
chr16.jg5843	TrKNOX16	0	0	0	0	0	0.836	0	0.428	0.902
chr16.jg5843	chr7.jg5726	0	0	0	0	0	0.819	0	0	0.819
chr16.jg5843	chr1.jg5842	0	0	0	0	0	0.819	0	0	0.819
chr6.jg574	TrKNOX9	0	0	0	0	0	0.834	0	0.336	0.885
chr6.jg574	chr1.jg734	0	0	0	0	0.257	0	0	0.405	0.539
chr6.jg574	chr7.jg5726	0	0	0	0	0	0.837	0	0.375	0.894
chr6.jg574	chr1.jg5842	0	0	0	0	0	0.837	0	0.375	0.894
Supplementary Table 6. Ranking information of the PPI network for TrKNOX9 protein by Betweenness analysis.
Ranking	Protein ID	Betweenness
1	TrKNOX9	Betweenness: 138.9381
2	chr13.jg4900	Betweenness: 5.8333335
3	chr5.jg1092	Betweenness: 5.0142856
4	TrKNOX16	Betweenness: 3.0
5	chr6.jg574	Betweenness: 2.6666667
6	chr16.jg5843	Betweenness: 2.6666667
7	chr11.jg3272	Betweenness: 2.2142856
8	chr4.jg8359	Betweenness: 1.3333334
9	chr1.jg734	Betweenness: 1.0
10	chr1.jg5842	Betweenness: 0.6666667
11	chr7.jg5726	Betweenness: 0.6666667
12	chr12.jg3867	Betweenness: 0.0
13	chr1.jg2620	Betweenness: 0.0
14	chr16.jg4646	Betweenness: 0.0
15	chr6.jg2729	Betweenness: 0.0
16	chr12.jg649	Betweenness: 0.0

## Sheet: Table S7
Supplementary Table 7. The interaction information of the PPI network for TrKNOX21 protein.
node1	node2	neighborhood_on_chromosome	gene_fusion	phylogenetic_cooccurrence	homology	coexpression	experimentally_determined_interaction	database_annotated	automated_textmining	combined_score
chr16.jg1970	TrKNOX5	0	0	0	0	0	0.172	0.398	0.059	0.489
chr16.jg1970	TrKNOX21	0	0	0	0	0	0.172	0.398	0.059	0.489
chr16.jg1970	chr4.jg122	0	0	0	0	0	0.155	0.445	0.144	0.563
chr11.jg9466	TrKNOX21	0	0	0	0	0	0.172	0.398	0.059	0.489
chr11.jg9466	TrKNOX5	0	0	0	0	0	0.172	0.398	0.059	0.489
chr11.jg9466	chr4.jg122	0	0	0	0	0	0.155	0.445	0.144	0.563
chr7.jg2114	TrKNOX5	0	0	0	0	0	0.223	0	0.365	0.485
chr7.jg2114	TrKNOX21	0	0	0	0	0	0.223	0	0.365	0.485
chr2.jg7154	TrKNOX5	0	0	0	0	0	0.172	0.398	0.059	0.489
chr2.jg7154	TrKNOX21	0	0	0	0	0	0.172	0.398	0.059	0.489
chr2.jg7154	chr4.jg122	0	0	0	0	0	0.155	0.445	0.144	0.563
chr4.jg122	chr16.jg1970	0	0	0	0	0	0.155	0.445	0.144	0.563
chr4.jg122	chr11.jg9466	0	0	0	0	0	0.155	0.445	0.144	0.563
chr4.jg122	TrKNOX5	0	0	0	0	0	0.119	0.468	0.054	0.517
chr4.jg122	chr2.jg7154	0	0	0	0	0	0.155	0.445	0.144	0.563
chr4.jg122	TrKNOX21	0	0	0	0	0	0.119	0.468	0.054	0.517
chr4.jg122	chr4.jg2615	0	0	0	0	0	0.155	0.445	0.144	0.563
chr4.jg2615	TrKNOX5	0	0	0	0	0	0.172	0.398	0.059	0.489
chr4.jg2615	chr4.jg122	0	0	0	0	0	0.155	0.445	0.144	0.563
chr4.jg2615	TrKNOX21	0	0	0	0	0	0.172	0.398	0.059	0.489
TrKNOX21	chr16.jg1970	0	0	0	0	0	0.172	0.398	0.059	0.489
TrKNOX21	chr3.jg4966	0	0	0	0	0	0	0	0.49	0.489
TrKNOX21	chr11.jg9466	0	0	0	0	0	0.172	0.398	0.059	0.489
TrKNOX21	TrKNOX5	0	0	0	0	0	0	0	0.497	0.497
TrKNOX21	chr7.jg2114	0	0	0	0	0	0.223	0	0.365	0.485
TrKNOX21	chr2.jg7154	0	0	0	0	0	0.172	0.398	0.059	0.489
TrKNOX21	chr4.jg122	0	0	0	0	0	0.119	0.468	0.054	0.517
TrKNOX21	chr4.jg2615	0	0	0	0	0	0.172	0.398	0.059	0.489
chr3.jg4966	TrKNOX21	0	0	0	0	0	0	0	0.49	0.489
TrKNOX5	chr16.jg1970	0	0	0	0	0	0.172	0.398	0.059	0.489
TrKNOX5	chr11.jg9466	0	0	0	0	0	0.172	0.398	0.059	0.489
TrKNOX5	chr7.jg2114	0	0	0	0	0	0.223	0	0.365	0.485
TrKNOX5	chr2.jg7154	0	0	0	0	0	0.172	0.398	0.059	0.489
TrKNOX5	chr4.jg2615	0	0	0	0	0	0.172	0.398	0.059	0.489
TrKNOX5	TrKNOX21	0	0	0	0	0	0	0	0.497	0.497
TrKNOX5	chr4.jg122	0	0	0	0	0	0.119	0.468	0.054	0.517
TrKNOX10	chr1.jg734	0	0	0	0	0	0.84	0	0.398	0.9
TrKNOX10	TrKNOX16	0	0	0	0	0	0.938	0	0.744	0.983
TrKNOX10	chr11.jg9513	0	0	0	0	0	0.855	0	0	0.855
TrKNOX10	TrKNOX21	0	0	0	0.388	0	0.808	0	0.507	0.865
TrKNOX10	chr16.jg5843	0	0	0	0	0	0.854	0	0.442	0.915
TrKNOX10	chr6.jg574	0	0	0	0	0	0.924	0	0.88	0.99
TrKNOX10	chr8.jg1620	0	0	0	0	0	0.85	0	0.349	0.898
chr1.jg734	TrKNOX10	0	0	0	0	0	0.84	0	0.398	0.9
chr1.jg734	TrKNOX16	0	0	0	0	0	0.836	0	0.329	0.885
chr1.jg734	TrKNOX21	0	0	0	0	0	0.758	0	0.218	0.803
chr1.jg734	chr6.jg574	0	0	0	0	0.257	0	0	0.405	0.539
chr13.jg1525	TrKNOX21	0	0	0	0	0	0.808	0	0	0.808
TrKNOX16	TrKNOX10	0	0	0	0	0	0.938	0	0.744	0.983
TrKNOX16	chr1.jg734	0	0	0	0	0	0.836	0	0.329	0.885
TrKNOX16	TrKNOX21	0	0	0	0.929	0	0.808	0	0.314	0.812
TrKNOX16	chr16.jg5843	0	0	0	0	0	0.836	0	0.428	0.902
TrKNOX16	chr8.jg1620	0	0	0	0	0	0.899	0	0.753	0.974
chr8.jg8474	chr11.jg9513	0	0	0	0	0.086	0.929	0.999	0.788	0.999
chr8.jg8474	TrKNOX21	0	0	0	0	0	0.808	0	0	0.808
chr11.jg9513	TrKNOX10	0	0	0	0	0	0.855	0	0	0.855
chr11.jg9513	chr8.jg8474	0	0	0	0	0.086	0.929	0.999	0.788	0.999
chr11.jg9513	TrKNOX21	0	0	0	0	0	0.806	0	0	0.806
TrKNOX21	TrKNOX10	0	0	0	0.388	0	0.808	0	0.507	0.865
TrKNOX21	chr1.jg734	0	0	0	0	0	0.758	0	0.218	0.803
TrKNOX21	chr13.jg1525	0	0	0	0	0	0.808	0	0	0.808
TrKNOX21	TrKNOX16	0	0	0	0.929	0	0.808	0	0.314	0.812
TrKNOX21	chr8.jg8474	0	0	0	0	0	0.808	0	0	0.808
TrKNOX21	chr11.jg9513	0	0	0	0	0	0.806	0	0	0.806
TrKNOX21	chr16.jg5843	0	0	0	0	0	0.784	0	0.226	0.826
TrKNOX21	chr6.jg574	0	0	0	0.283	0	0.808	0	0.281	0.842
TrKNOX21	chr8.jg1620	0	0	0	0	0	0.801	0	0.267	0.848
chr16.jg5843	TrKNOX10	0	0	0	0	0	0.854	0	0.442	0.915
chr16.jg5843	TrKNOX16	0	0	0	0	0	0.836	0	0.428	0.902
chr16.jg5843	TrKNOX21	0	0	0	0	0	0.784	0	0.226	0.826
chr16.jg5843	chr8.jg1620	0	0	0	0	0	0.835	0	0.379	0.893
chr6.jg574	TrKNOX10	0	0	0	0	0	0.924	0	0.88	0.99
chr6.jg574	chr1.jg734	0	0	0	0	0.257	0	0	0.405	0.539
chr6.jg574	TrKNOX21	0	0	0	0.283	0	0.808	0	0.281	0.842
chr8.jg1620	TrKNOX10	0	0	0	0	0	0.85	0	0.349	0.898
chr8.jg1620	TrKNOX16	0	0	0	0	0	0.899	0	0.753	0.974
chr8.jg1620	TrKNOX21	0	0	0	0	0	0.801	0	0.267	0.848
chr8.jg1620	chr16.jg5843	0	0	0	0	0	0.835	0	0.379	0.893
Supplementary Table 7. Ranking information of the PPI network for TrKNOX21 protein by Betweenness analysis.
Ranking	Protein ID	Betweenness
1	TrKNOX21	Betweenness: 203.0
2	TrKNOX10	Betweenness: 9.0
3	TrKNOX5	Betweenness: 9.0
4	chr4.jg122	Betweenness: 4.0
5	TrKNOX16	Betweenness: 1.3333334
6	chr11.jg9513	Betweenness: 1.0
7	chr1.jg734	Betweenness: 0.6666667
8	chr8.jg8474	Betweenness: 0.0
9	chr13.jg1525	Betweenness: 0.0
10	chr8.jg1620	Betweenness: 0.0
11	chr6.jg574	Betweenness: 0.0
12	chr16.jg5843	Betweenness: 0.0
13	chr3.jg4966	Betweenness: 0.0
14	chr4.jg2615	Betweenness: 0.0
15	chr2.jg7154	Betweenness: 0.0
16	chr7.jg2114	Betweenness: 0.0
17	chr11.jg9466	Betweenness: 0.0
18	chr16.jg1970	Betweenness: 0.0
